# Supplementary material for: Future Discounting in Congo Basin Hunter-Gatherers Declines with Socio-Economic Transitions
Source: PLoS One. 2015 Sep 18;10(9):e0137806. doi: 10.1371/journal.pone.0137806 (PMC4575175; doi:10.1371/journal.pone.0137806)
Supplement: S1 Dataset — Data on each participant’s discount choice (1 versus 5 stock cubes), sex, camp membership, age estimate, farming frequency and amount of bride price. (XLSX) [file pone.0137806.s002.xlsx]

## Sheet: cube
id	type	camp	sex	cube	farm	age_rank	age_est	age_group	life_stage	bp
M277	mbendjele	forest2	F	5	2	38	30	25-35	adult	NA
M278	mbendjele	forest2	F	1	2	52	50	45-55	old	NA
M279	mbendjele	forest2	F	1	2	NA	27.333	25-35	adult	NA
M283	mbendjele	forest2	M	1	2	33	23.5	25-35	adult	15000
M284	mbendjele	forest2	F	1	1	28	NA	15-25	young	NA
M286	mbendjele	forest2	M	1	1	44	40	35-45	adult	NA
M287	mbendjele	forest2	F	5	1	39	31.25	25-35	adult	NA
M292	mbendjele	forest2	F	1	2	49	NA	45-55	old	NA
M293	mbendjele	forest2	F	1	2	31	NA	15-25	young	NA
M294	mbendjele	forest2	M	5	2	32	NA	25-35	adult	30000
M298	mbendjele	forest2	M	5	2	40	32.5	25-35	adult	15000
M299	mbendjele	forest2	F	5	1	37	28.666	25-35	adult	NA
M303	mbendjele	forest2	F	1	2	56	62.5	55-65	old	NA
M305	mbendjele	forest2	F	1	1	34	26	25-35	adult	NA
M308	mbendjele	forest2	M	1	2	29	19.5	15-25	young	NA
M309	mbendjele	forest2	F	1	2	60	72.5	65+	old	NA
M310	mbendjele	forest2	F	1	1	54	53.333	45-55	old	NA
M311	mbendjele	forest2	M	1	2	61	75	65+	old	NA
M312	mbendjele	forest2	F	5	2	NA	70	65+	old	NA
M313	mbendjele	forest2	F	1	2	46	45	35-45	adult	NA
M314	mbendjele	forest2	F	1	2	58	67.5	65+	old	NA
M315	mbendjele	forest2	M	1	2	50	48.333	45-55	old	50000
M316	mbendjele	forest2	M	1	1	45	42.5	35-45	adult	15000
M317	mbendjele	forest2	F	1	1	30	21	15-25	young	NA
M324	mbendjele	forest2	F	1	1	55	60	55-65	old	NA
M326	mbendjele	forest2	F	1	1	42	35	25-35	adult	NA
M327	mbendjele	forest2	M	1	2	43	37.5	35-45	adult	25000
M330	mbendjele	forest2	M	1	2	41	33.75	25-35	adult	20000
M336	mbendjele	forest2	M	5	2	57	65	55-65	old	20000
M337	mbendjele	forest2	M	1	1	48	NA	35-45	adult	12000
M028	mbendjele	forest1	F	1	NA	151	24	15-25	young	NA
M044	mbendjele	forest1	M	5	NA	151	24.33	15-25	young	NA
M053	mbendjele	forest1	F	1	NA	232	NA	65+	old	NA
M054	mbendjele	forest1	F	1	2	135	21.33	15-25	young	NA
M056	mbendjele	forest1	M	5	NA	183	35.94	35-45	adult	NA
M057	mbendjele	forest1	F	1	NA	178	33	25-35	adult	NA
M185	mbendjele	forest1	F	1	1	191	40.65	35-45	adult	NA
M213	mbendjele	forest1	M	1	NA	197	43.74	35-45	adult	NA
M214	mbendjele	forest1	F	1	1	186	37.71	35-45	adult	NA
M217	mbendjele	forest1	F	1	NA	141	22.33	15-25	young	NA
M219	mbendjele	forest1	F	1	NA	117	NA	15-25	young	NA
M240	mbendjele	forest1	F	1	NA	NA	35.35	35-45	adult	NA
M650	mbendjele	forest1	M	1	1	237	NA	65+	old	NA
M651	mbendjele	forest1	M	1	1	154	NA	25-35	adult	30000
M652	mbendjele	forest1	F	1	1	214	NA	45-55	old	NA
M653	mbendjele	forest1	M	1	1	226	NA	55-65	old	15000
M659	mbendjele	forest1	F	1	1	147	NA	25-35	adult	NA
M660	mbendjele	forest1	F	1	1	128	20.17	15-25	young	NA
M661	mbendjele	forest1	M	1	1	160	27	25-35	adult	40000
M669	mbendjele	forest1	M	1	1	195	NA	35-45	adult	30000
M675	mbendjele	forest1	F	5	1	180	34.18	25-35	adult	NA
M682	mbendjele	forest1	F	1	1	143	22.67	15-25	young	NA
M683	mbendjele	forest1	M	1	1	129	20.33	15-25	young	NA
B1	bantu	minganga	M	5	NA	NA	NA	NA	NA	NA
B2	bantu	minganga	M	5	NA	NA	NA	NA	NA	NA
B3	bantu	minganga	F	5	NA	NA	NA	NA	NA	NA
B4	bantu	minganga	M	1	NA	NA	NA	NA	NA	NA
B5	bantu	minganga	M	1	NA	NA	NA	NA	NA	NA
B6	bantu	minganga	F	1	NA	NA	NA	NA	NA	NA
B7	bantu	minganga	F	1	NA	NA	NA	NA	NA	NA
B8	bantu	minganga	F	5	NA	NA	NA	NA	NA	NA
B9	bantu	minganga	F	5	NA	NA	NA	NA	NA	NA
B10	bantu	minganga	M	5	NA	NA	NA	NA	NA	NA
B11	bantu	minganga	F	5	NA	NA	NA	NA	NA	NA
B12	bantu	minganga	F	5	NA	NA	NA	NA	NA	NA
B13	bantu	minganga	F	5	NA	NA	NA	NA	NA	NA
B14	bantu	minganga	F	1	NA	NA	NA	NA	NA	NA
B15	bantu	minganga	M	1	NA	NA	NA	NA	NA	NA
B16	bantu	minganga	M	1	NA	NA	NA	NA	NA	NA
B17	bantu	minganga	M	1	NA	NA	NA	NA	NA	NA
B18	bantu	minganga	M	1	NA	NA	NA	NA	NA	NA
B19	bantu	minganga	F	5	NA	NA	NA	NA	NA	NA
B20	bantu	minganga	F	5	NA	NA	NA	NA	NA	NA
B21	bantu	minganga	F	5	NA	NA	NA	NA	NA	NA
B22	bantu	minganga	F	5	NA	NA	NA	NA	NA	NA
M344	mbendjele	town	F	1	2	NA	NA	NA	adult	NA
M341	mbendjele	town	M	5	2	NA	NA	25-35	adult	50000
M342	mbendjele	town	F	1	2	NA	NA	25-35	adult	NA
M343	mbendjele	town	M	5	2	NA	NA	55-65	old	290000
M339	mbendjele	town	F	5	NA	NA	NA	65+	old	NA
M345	mbendjele	town	F	5	2	NA	NA	15-25	young	NA
M346	mbendjele	town	F	5	2	NA	NA	15-25	young	NA
M351	mbendjele	town	F	5	1	NA	NA	15-25	young	NA
M352	mbendjele	town	M	5	2	NA	NA	15-25	young	100000
M360	mbendjele	town	M	1	NA	NA	NA	15-25	young	NA
M361	mbendjele	town	F	1	NA	NA	NA	65+	old	NA
M362	mbendjele	town	F	1	2	NA	NA	NA	adult	NA
M363	mbendjele	town	M	5	2	NA	NA	NA	adult	40000
M368	mbendjele	town	F	5	2	NA	NA	65+	old	NA
M370	mbendjele	town	M	5	2	NA	NA	15-25	young	20000
M371	mbendjele	town	F	5	1	NA	NA	15-25	young	NA
M372	mbendjele	town	M	1	2	NA	NA	25-35	adult	100000
M374	mbendjele	town	F	5	2	NA	NA	25-35	adult	NA
M375	mbendjele	town	M	5	2	NA	NA	25-35	adult	7000
M376	mbendjele	town	M	5	2	NA	NA	15-25	young	NA
M384	mbendjele	town	F	5	2	NA	NA	NA	adult	NA
M386	mbendjele	town	M	5	NA	NA	NA	45-55	old	NA
M387	mbendjele	town	F	5	1	NA	NA	35-45	adult	NA
U894	mbendjele	town	M	1	NA	NA	NA	25-35	adult	NA
M398	mbendjele	town	F	1	NA	NA	NA	45-55	old	NA
M402	mbendjele	town	F	1	NA	NA	NA	15-25	young	NA
M403	mbendjele	town	M	5	NA	NA	NA	15-25	young	NA
M404	mbendjele	town	M	5	NA	NA	NA	NA	adult	NA
M405	mbendjele	town	M	1	2	NA	NA	35-45	adult	50000
M406	mbendjele	town	F	1	2	NA	NA	25-35	adult	NA
M408	mbendjele	town	M	1	NA	NA	NA	NA	old	NA
M409	mbendjele	town	F	1	2	NA	NA	45-55	old	NA
M415	mbendjele	town	F	1	NA	NA	NA	NA	old	NA
M416	mbendjele	town	M	5	1	NA	NA	45-55	old	50000
M419	mbendjele	town	M	5	2	NA	NA	15-25	young	NA
M420	mbendjele	town	F	1	2	NA	NA	65+	old	NA
M421	mbendjele	town	M	5	NA	NA	NA	15-25	young	NA
M422	mbendjele	town	F	1	NA	NA	NA	15-25	young	NA
M424	mbendjele	town	M	1	2	NA	NA	35-45	adult	35000
M425	mbendjele	town	F	1	2	NA	NA	15-25	young	NA
M426	mbendjele	town	M	1	1	NA	NA	35-45	adult	50000
M427	mbendjele	town	F	5	NA	NA	NA	25-35	adult	NA
M432	mbendjele	town	M	5	NA	NA	NA	15-25	young	NA
M433	mbendjele	town	M	1	NA	NA	NA	25-35	adult	NA
M434	mbendjele	town	F	1	2	NA	NA	15-25	young	NA
M438	mbendjele	town	F	5	2	NA	NA	35-45	adult	NA
M439	mbendjele	town	F	5	NA	NA	NA	45-55	old	NA
M440	mbendjele	town	M	5	2	NA	NA	NA	adult	30000
M441	mbendjele	town	F	1	NA	NA	NA	15-25	young	NA
M446	mbendjele	town	M	5	2	NA	NA	35-45	adult	NA
M447	mbendjele	town	M	5	2	NA	NA	35-45	adult	100000
M448	mbendjele	town	F	1	2	NA	NA	25-35	adult	NA
M452	mbendjele	town	M	5	2	NA	NA	45-55	old	25000
M455	mbendjele	town	M	5	NA	NA	NA	65+	old	NA
M456	mbendjele	town	F	5	2	NA	NA	15-25	young	NA
M457	mbendjele	town	F	1	2	NA	NA	25-35	adult	NA
M459	mbendjele	town	F	1	NA	NA	NA	45-55	old	NA
M460	mbendjele	town	M	1	NA	NA	NA	NA	adult	NA
M461	mbendjele	town	M	1	NA	NA	NA	15-25	young	NA
M465	mbendjele	town	F	5	2	NA	NA	15-25	young	NA
M466	mbendjele	town	M	5	2	NA	NA	25-35	adult	50000
M552	mbendjele	town	F	5	2	NA	NA	15-25	young	NA
M468	mbendjele	town	M	5	NA	NA	NA	NA	adult	NA
M477	mbendjele	town	F	1	2	NA	NA	35-45	adult	NA
M478	mbendjele	town	M	5	2	NA	NA	25-35	adult	50000
M482	mbendjele	town	M	1	1	NA	NA	25-35	adult	5000
M483	mbendjele	town	F	1	2	NA	NA	35-45	adult	NA
M487	mbendjele	town	M	1	NA	NA	NA	NA	adult	NA
M491	mbendjele	town	M	5	NA	NA	NA	65+	old	NA
M493	mbendjele	town	M	5	NA	NA	NA	NA	NA	NA
M499	mbendjele	town	M	1	NA	NA	NA	15-25	young	NA
M501	mbendjele	town	M	5	NA	NA	NA	NA	adult	NA
M504	mbendjele	town	M	5	NA	NA	NA	NA	adult	NA
M505	mbendjele	town	F	1	NA	NA	NA	65+	old	NA
M516	mbendjele	town	F	5	NA	NA	NA	NA	adult	NA
M524	mbendjele	town	M	1	NA	NA	NA	NA	adult	NA
M525	mbendjele	town	M	5	2	NA	NA	45-55	old	50000
M526	mbendjele	town	F	1	NA	NA	NA	35-45	adult	NA
M534	mbendjele	town	M	1	NA	NA	NA	45-55	old	100000
M538	mbendjele	town	M	5	2	NA	NA	25-35	adult	30000
M539	mbendjele	town	F	5	2	NA	NA	25-35	adult	NA
M540	mbendjele	town	F	5	NA	NA	NA	NA	old	NA
M541	mbendjele	town	M	5	NA	NA	NA	NA	adult	NA
M542	mbendjele	town	F	5	NA	NA	NA	NA	NA	NA
M547	mbendjele	town	M	1	2	NA	NA	25-35	adult	NA
M598	mbendjele	town	M	5	NA	NA	NA	35-45	adult	NA
M561	mbendjele	town	M	1	2	NA	NA	NA	adult	10000
M562	mbendjele	town	F	5	NA	NA	NA	NA	adult	NA
M563	mbendjele	town	M	5	1	NA	NA	65+	old	55000
M564	mbendjele	town	M	1	1	NA	NA	65+	old	50000
M573	mbendjele	town	M	5	2	NA	NA	55-65	old	200000
M574	mbendjele	town	F	1	2	NA	NA	45-55	old	NA
M575	mbendjele	town	F	1	2	NA	NA	25-35	adult	NA
M617	mbendjele	town	F	1	2	NA	NA	15-25	young	NA
M584	mbendjele	town	M	5	NA	NA	NA	NA	adult	NA
M586	mbendjele	town	M	1	NA	NA	NA	NA	adult	NA
M587	mbendjele	town	F	5	NA	NA	NA	NA	adult	NA
M593	mbendjele	town	M	1	NA	NA	NA	25-35	adult	8000
M595	mbendjele	town	M	5	NA	NA	NA	NA	adult	NA
M597	mbendjele	town	M	1	NA	NA	NA	NA	adult	NA
M602	mbendjele	town	M	5	NA	NA	NA	NA	adult	NA
M621	mbendjele	town	M	1	NA	NA	NA	NA	adult	NA
M622	mbendjele	town	M	5	NA	NA	NA	NA	adult	NA
M628	mbendjele	town	M	1	NA	NA	NA	15-25	young	NA
M634	mbendjele	town	F	1	NA	NA	NA	NA	adult	NA
M635	mbendjele	town	M	1	NA	NA	NA	NA	adult	NA
M636	mbendjele	town	M	5	NA	NA	NA	NA	adult	NA
M455	mbendjele	town	M	1	NA	NA	NA	65+	old	NA
M452	mbendjele	town	M	5	NA	NA	NA	45-55	old	NA
M643	mbendjele	town	M	5	NA	NA	NA	15-25	young	NA
M648	mbendjele	town	M	5	NA	NA	NA	NA	NA	NA

## Sheet: explanation
minganga: a farmer village
farm: farming frequency	1	non/infreq farm work
	2	freq farm work
bp: bride price amount in CFA
cube: temporal choice	1	one cube today
	5	5 cubes tomorrow
