# Supplementary material for: Future Discounting in Congo Basin Hunter-Gatherers Declines with Socio-Economic Transitions
Source: PLoS One. 2015 Sep 18;10(9):e0137806. doi: 10.1371/journal.pone.0137806 (PMC4575175; doi:10.1371/journal.pone.0137806)
Supplement: S2 Dataset — Data on each participant’s amount of bride price paid, farming frequency, camp membership and sex. (XLSX) [file pone.0137806.s003.xlsx]

## Sheet: data
id	sex	camp	bp	am	farm
M214	F	forest	yes	NA	1
M216	M	forest	yes	50000	2
M097	M	forest	no	NA	1
M060	M	forest	yes	15000	2
M054	F	forest	no	NA	2
M236	F	forest	no	NA	2
M229	F	forest	no	NA	1
M235	M	forest	no	NA	1
M286	M	forest	yes	NA	1
M294	M	forest	yes	30000	2
M304	M	forest	yes	30000	2
M278	F	forest	yes	NA	2
M330	M	forest	yes	20000	2
M308	M	forest	NA	NA	2
M309	F	forest	no	NA	2
M326	F	forest	yes	NA	1
M324	F	forest	yes	NA	1
M317	F	forest	no	NA	1
M303	F	forest	yes	NA	2
M314	F	forest	yes	NA	2
M283	M	forest	yes	15000	2
M293	F	forest	yes	NA	2
M287	F	forest	yes	NA	1
M292	F	forest	yes	NA	2
M299	F	forest	yes	NA	1
M305	F	forest	yes	NA	1
M277	F	forest	yes	NA	2
M331	F	forest	yes	NA	2
M311	M	forest	yes	NA	2
M316	M	forest	yes	15000	1
M312	F	forest	NA	NA	2
M310	F	forest	yes	NA	1
M279	F	forest	yes	NA	2
M313	F	forest	yes	NA	2
M315	M	forest	yes	50000	2
M323	F	forest	yes	NA	1
M276	M	forest	yes	25000	2
M298	M	forest	yes	15000	2
M327	M	forest	yes	25000	2
M336	M	forest	yes	20000	2
M337	M	forest	yes	12000	1
M346	F	town	NA	NA	2
M345	F	town	NA	NA	2
M372	M	town	yes	100000	2
M406	F	town	yes	NA	2
M547	M	town	yes	20000	2
M606	F	town	no	NA	2
M342	F	town	no	NA	2
M352	M	town	yes	50000	2
M351	F	town	no	NA	1
M341	M	town	yes	50000	2
M362	F	town	yes	NA	2
M387	F	town	yes	NA	1
M426	M	town	yes	50000	1
M427	F	town	no	NA	2
M534	M	town	yes	100000	1
M371	F	town	yes	NA	1
M384	F	town	no	NA	2
M376	M	town	NA	NA	2
M363	M	town	yes	40000	2
M416	M	town	yes	100000	1
M417	M	town	no	NA	2
M587	F	town	no	NA	2
M593	M	town	yes	8000	1
M374	F	town	no	NA	2
M375	M	town	yes	7000	2
M379	F	town	yes	NA	2
M370	M	town	yes	20000	2
M344	F	town	yes	NA	2
M625	F	town	no	NA	2
M343	M	town	yes	290000	2
M573	M	town	yes	200000	2
M579	F	town	no	NA	2
M574	F	town	yes	NA	2
M575	F	town	yes	NA	2
M434	F	town	yes	NA	2
M425	F	town	yes	NA	2
M450	F	town	yes	NA	2
M482	M	town	yes	5000	1
M564	M	town	yes	50000	1
M409	F	town	yes	NA	2
M563	M	town	yes	55000	1
M457	F	town	no	NA	2
M456	F	town	NA	NA	2
M465	F	town	no	NA	2
M618	M	town	yes	100000	2
M478	M	town	yes	50000	2
M466	M	town	yes	50000	2
M539	F	town	no	NA	2
M552	F	town	yes	NA	2
M438	F	town	no	NA	2
M446	M	town	yes	NA	2
M440	M	town	yes	30000	2
M448	F	town	yes	NA	2
M477	F	town	yes	NA	2
M483	F	town	yes	NA	2
M419	M	town	NA	NA	2
M461	M	town	NA	NA	2
M641	M	town	yes	25000	2
M424	M	town	yes	35000	2
M405	M	town	yes	50000	2
M561	M	town	yes	10000	2
M525	M	town	yes	50000	2
M538	M	town	yes	30000	2
M650	M	forest	no	NA	1
M682	F	forest	yes	NA	1
M659	F	forest	yes	NA	1
M651	M	forest	yes	30000	1
M653	M	forest	yes	15000	1
M661	M	forest	yes	40000	1
M683	M	forest	NA	NA	1
M675	F	forest	yes	NA	1
M663	M	forest	yes	20000	2
M652	F	forest	yes	NA	1
M669	M	forest	yes	30000	1
M185	F	forest	yes	NA	1
M662	F	forest	yes	NA	1
M660	F	forest	yes	NA	1
M658	M	forest	NA	NA	1

## Sheet: explanation
bp	bride price paid or not
am	bride price amount in CFA
farm	1	non/infreq farm work
	2	freq farm work
